# Supplementary material for: Ratiometric measurement of MAM Ca2+ dynamics using a modified CalfluxVTN
Source: Nat Commun. 2023 Jun 16;14:3586. doi: 10.1038/s41467-023-39343-2 (PMC10276021; doi:10.1038/s41467-023-39343-2)
Supplement: Supplementary file 4 — Source data [file 41467_2023_39343_MOESM4_ESM.xlsx]

## Sheet: Fig1F Line profile
	Figure 1F Line profile
	x (μm)	MAM-Calflux	TOM20	Calnexin
	0.041667	0	0	0.01794
	0.052083	0	0.077361	0.18471
	0.0625	0	0.293198	0.339739
	0.072917	0	0.501015	0.478846
	0.083333	0.211467	0.697273	0.635475
	0.09375	0.496756	0.868734	0.799152
	0.104167	0.688523	0.98262	0.935137
	0.114583	0.791615	1	1
	0.125	0.821234	0.919165	0.935249
	0.135417	0.801017	0.794461	0.755608
	0.145833	0.738843	0.660477	0.461707
	0.15625	0.610273	0.549237	0.112208
	0.166667	0.381879	0.427765	0
	0.177083	0.003302	0.245931	0
	0.1875	0	0.040882	0
	0.197917	0	0	0
	0.208333	0	0.006949	0
	0.21875	0	0.178901	0
	0.229167	0.115152	0.485718	0.088939
	0.239583	0.408019	0.707271	0.262381
	0.25	0.686462	0.857066	0.413416
	0.260417	0.865531	0.907029	0.476405
	0.270833	0.964495	0.910704	0.512403
	0.28125	1	0.889727	0.552317
	0.291667	0.970497	0.858307	0.655289
	0.302083	0.913824	0.807984	0.774564
	0.3125	0.856554	0.727341	0.854495
	0.322917	0.81607	0.61858	0.855646
	0.333333	0.778908	0.511245	0.723293
	0.34375	0.706083	0.409284	0.477793
	0.354167	0.563687	0.292853	0.092928
	0.364583	0.266472	0.078212	0.007113
	0.375	0.042928	0	0
	0.385417	0	0	0

## Sheet: Fig1G Wavelength scan
	Figure 1G Wavelength scan (normalized intensity)
		free-Ca2+ 39.00 μM			free-Ca2+ 1.350 μM			free-Ca2+ 0.602 μM			free-Ca2+ 0.351 μM			free-Ca2+ 0.225 μM			free-Ca2+ 0.150 μM			free-Ca2+ 0.100 μM			free-Ca2+ 0.065 μM			free-Ca2+ 0.038 μM			free-Ca2+ 0.017 μM			free-Ca2+ 0.000 μM
	Wavelength (nm)	Mean	Std. Error	N	Mean	Std. Error	N	Mean	Std. Error	N	Mean	Std. Error	N	Mean	Std. Error	N	Mean	Std. Error	N	Mean	Std. Error	N	Mean	Std. Error	N	Mean	Std. Error	N	Mean	Std. Error	N	Mean	Std. Error	N
	400	12.0444	1.84032	16	11.3939	2.38566	16	20.7077	3.49575	15	19.5958	3.20897	16	19.2801	3.27478	16	15.8269	3.08428	12	16.82	3.07178	13	21.739	3.271	16	22.6141	4.44935	15	22.6172	3.42408	16	41.2219	2.91996	16
	402	17.1979	2.52867	16	18.8652	3.28109	16	23.9618	1.36211	15	15.3725	3.82272	16	17.7139	2.54042	16	25.3428	4.03107	12	27.7783	3.91987	13	31.0888	3.95958	16	39.1064	4.12248	15	37.3149	5.05125	16	43.4423	3.98717	16
	404	30.0246	3.6619	16	21.8069	3.24811	16	32.3351	4.91645	15	26.3144	3.04218	16	31.3878	2.86187	16	37.9745	7.15225	12	34.2352	4.26271	13	45.2953	4.08981	16	49.8106	4.64154	15	55.6075	4.87599	16	65.4591	4.82303	16
	406	28.5962	3.06608	16	27.6711	3.11	16	35.675	2.73731	15	43.2867	5.23105	16	50.3072	4.49643	16	51.6899	5.17049	12	59.0571	5.61412	13	62.2029	5.31229	16	75.2877	5.35287	15	72.1041	4.8408	16	81.7352	4.99585	16
	408	48.0882	4.90044	16	52.0113	4.43672	16	51.9893	4.92163	15	54.1109	3.35708	16	58.6604	4.94958	16	73.8849	7.67068	12	75.2531	5.5035	13	91.8558	3.75126	16	86.4941	5.42175	15	118.271	5.24599	16	118.316	6.06466	16
	410	55.3737	3.20092	16	57.6552	5.11663	16	79.6751	5.42257	15	68.9361	6.7471	16	89.3797	6.11669	16	81.5095	7.81998	12	101.228	6.35908	13	121.456	10.3635	16	128.142	4.81551	15	133.135	8.85044	16	159.931	9.21315	16
	412	75.2848	5.86157	16	77.1444	5.83344	16	89.2181	7.06365	15	98.2683	6.99073	16	108.098	6.25547	16	113.462	8.50315	12	126.803	7.01789	13	145.705	5.68914	16	165.93	9.75813	15	173.741	9.04122	16	204.262	7.50683	16
	414	93.5735	5.2119	16	111.301	5.87349	16	126.982	9.95524	15	127.936	8.83723	16	147.224	8.96944	16	171.395	7.65298	12	184.821	10.8027	13	197.698	8.51793	16	232.363	9.07931	15	266.594	5.73757	16	277.169	9.01955	16
	416	133.025	6.74667	16	147.393	9.27726	16	162.616	7.30161	15	176.712	6.54595	16	183.199	8.67032	16	226.938	8.99729	12	233.791	8.53606	13	271.387	10.5613	16	286.883	9.02339	15	331.104	9.91653	16	376.424	10.3217	16
	418	130.37	7.92202	16	169.831	10.2512	16	165.075	6.90289	15	199.455	7.61102	16	213.009	9.82831	16	243.851	5.70516	12	293.912	13.3603	13	318.211	9.29578	16	332.788	9.74653	15	404.469	13.137	16	438.827	9.02394	16
	420	181.452	10.5157	16	194.662	8.45302	16	213.926	8.49719	15	239.586	11.1193	16	252.241	8.16816	16	284.429	15.5851	12	334.952	16.0142	13	366.83	12.4452	16	409.941	15.5081	15	447.739	10.9205	16	512.125	10.1466	16
	422	200.931	12.0417	16	223.994	12.78	16	234.866	9.19568	15	261.416	9.40692	16	298.567	14.3182	16	365.528	12.2559	12	346.488	14.8097	13	386.491	12.159	16	461.958	16.7094	15	537.291	17.23	16	575.067	13.9089	16
	424	231.597	7.68186	16	271.872	10.6577	16	297.965	8.91026	15	344.642	12.8083	16	348.177	8.41405	16	413.528	14.2833	12	453.216	14.8389	13	468.328	11.0636	16	544.929	15.5475	15	615.826	18.3828	16	693.999	14.4102	16
	426	278.875	9.95392	16	309.162	11.0264	16	320.766	7.27363	15	362.6	11.8866	16	424.553	10.4701	16	470.338	17.0195	12	499.344	20.0637	13	589.671	13.0867	16	633.886	18.1779	15	713.762	16.3061	16	824.149	15.9747	16
	428	293.073	10.7993	16	344.626	14.7098	16	363.742	12.0142	15	420.696	15.2417	16	434.359	15.9709	16	496.967	17.7118	12	558.097	19.9615	13	639.124	13.1903	16	705.262	18.4032	15	788.12	14.9605	16	878.189	18.7524	16
	430	353.849	13.5621	16	401.369	11.6941	16	417.887	9.89286	15	463.305	15.6633	16	474.22	12.2411	16	575.657	23.1832	12	620.703	18.1533	13	695.459	19.071	16	791.557	15.0444	15	872.601	17.8888	16	980.732	15.7056	16
	432	365.084	13.5019	16	441.241	13.5914	16	482.197	14.7489	15	529.95	12.0509	16	580.827	14.4286	16	657.266	19.466	12	704.841	26.9019	13	810.512	16.8049	16	880.958	16.2485	15	1014.88	29.5396	16	1139.8	25.9677	16
	434	397.817	13.993	16	479.182	12.4989	16	500.981	14.6471	15	583.584	12.3762	16	621.469	11.2158	16	691.074	21.4644	12	757.348	16.8973	13	862.546	13.6033	16	932.671	21.7322	15	1081.05	27.1777	16	1195.91	21.9631	16
	436	458.471	17.4575	16	526.362	13.1245	16	547.937	15.5237	15	623.12	15.5509	16	657.423	17.9588	16	754.978	24.7468	12	816.338	14.583	13	957.357	18.1486	16	1070.13	24.5253	15	1183.63	25.4313	16	1308.52	19.6287	16
	438	462.707	14.7481	16	523.745	14.3276	16	574.781	14.0297	15	661.868	17.6873	16	690.523	14.4605	16	791.771	26.1368	12	858.338	20.4122	13	953.813	20.2178	16	1096.25	22.8159	15	1208.44	28.96	16	1331.48	20.9053	16
	440	510.391	21.8652	16	534.538	15.687	16	614.127	14.7555	15	668.377	15.2534	16	764.437	18.0453	16	867.778	20.4531	12	961.69	30.1274	13	1050.74	12.2058	16	1142.79	19.7041	15	1315.76	20.6135	16	1434.2	23.0677	16
	442	523.295	18.7044	16	587.173	13.9634	16	628.306	12.3895	15	703.172	23.6747	16	779.812	22.0407	16	852.02	12.3559	12	957.055	19.8551	13	1083.93	17.6353	16	1231.99	25.615	15	1350.7	24.1718	16	1501.58	20.6644	16
	444	576.875	16.8064	16	647.129	18.3489	16	696.951	15.5222	15	746.089	18.8298	16	816.759	21.0527	16	934.795	30.2044	12	1011.79	29.1862	13	1153.07	22.8076	16	1272.35	20.8015	15	1462.78	18.2893	16	1617.15	22.0698	16
	446	585.911	18.5561	16	667.072	18.1741	16	708.341	19.0517	15	759.864	17.468	16	828.323	15.2368	16	994.564	18.2204	12	1085.87	22.1029	13	1174.51	17.5419	16	1373.49	30.5597	15	1503.21	25.944	16	1618.35	30.4905	16
	448	572.364	18.5493	16	661.825	19.5854	16	706.219	12.6822	15	793.798	17.678	16	874.074	16.1436	16	976.492	23.4404	12	1076.04	30.9129	13	1222.05	21.2517	16	1359.67	27.2219	15	1514.23	28.6287	16	1701.27	21.2889	16
	450	620.872	18.77	16	645.903	15.6317	16	737.097	14.3831	15	796.436	17.6122	16	904.289	16.614	16	998.332	18.5162	12	1058.75	23.012	13	1196.01	23.0513	16	1380.35	19.055	15	1572.69	32.5154	16	1702.55	20.1421	16
	452	648.011	23.2011	16	696.366	18.1029	16	754.342	10.348	15	817.514	16.8669	16	913.296	18.1074	16	1022.99	14.0519	12	1154.78	17.2879	13	1267.73	20.9651	16	1417.71	24.2975	15	1625.74	20.5205	16	1761.81	33.7289	16
	454	655.193	14.7355	16	672.223	20.7726	16	746.488	18.2378	15	850.193	11.8678	16	929.121	15.8107	16	1059.56	24.4901	12	1130.13	27.3557	13	1295.06	31.8372	16	1441.22	23.0437	15	1649.12	30.8938	16	1802.23	20.3515	16
	456	653.553	15.9176	16	706.715	8.9017	16	766.671	17.9608	15	837.985	16.4731	16	942.593	17.087	16	1035.23	15.9925	12	1125.47	21.7756	13	1300.07	24.9792	16	1485.42	25.4411	15	1669.42	22.9838	16	1811.43	13.9016	16
	458	646.224	14.8372	16	733.627	14.4515	16	766.102	14.583	15	853.09	16.9139	16	936.375	15.0675	16	1072.87	22.7178	12	1143.4	18.2297	13	1294.9	13.9087	16	1470.49	16.1138	15	1678.21	24.4465	16	1853.13	25.7879	16
	460	659.089	13.6074	16	726.907	20.8043	16	788.562	15.1565	15	863.217	11.139	16	948.862	17.2906	16	1073.01	17.5013	12	1190.25	27.9028	13	1302.05	16.8941	16	1484.93	18.1098	15	1670.8	27.694	16	1820.75	21.3772	16
	462	639.679	15.7883	16	739.885	23.0337	16	772.099	20.2916	15	882.413	17.4374	16	934.26	13.6176	16	1098.85	25.0222	12	1148.84	17.1296	13	1330.25	17.5492	16	1483.59	16.2138	15	1678.13	18.5329	16	1874.46	24.74	16
	464	682.134	18.1014	16	711.74	15.3677	16	759.413	13.4149	15	870.363	16.6542	16	963.41	14.067	16	1085.7	20.1927	12	1201.58	22.0849	13	1341.17	25.0089	16	1493.23	20.9406	15	1695.95	29.8071	16	1851.8	18.2418	16
	466	654.816	10.3106	16	740.074	16.0213	16	765.03	16.8786	15	857.666	19.0653	16	932.074	16.3963	16	1103.45	31.5771	12	1195.37	20.6183	13	1305.12	19.6824	16	1460.51	24.9907	15	1660.99	24.2283	16	1823.47	21.8276	16
	468	648.433	16.2069	16	715.46	15.9765	16	796.433	16.5852	15	851.443	11.4343	16	952.555	15.7805	16	1080.97	25.2218	12	1154.77	25.4654	13	1362.86	17.0028	16	1473.62	28.1789	15	1709.99	21.9894	16	1834.95	21.7138	16
	470	664.432	15.3436	16	682.211	15.6854	16	757.359	11.0689	15	841.36	11.25	16	957.838	13.0894	16	1074.53	11.6885	12	1209.04	18.7328	13	1306.29	17.613	16	1500.89	27.4312	15	1683.99	24.0252	16	1861.33	26.7963	16
	472	649.3	14.8842	16	720.637	14.6299	16	763.763	17.437	15	863.626	18.9306	16	948.3	10.4746	16	1080.67	24.4028	12	1168.04	19.3628	13	1282.57	18.5985	16	1492.51	20.8635	15	1664.68	18.9194	16	1796.61	22.3928	16
	474	637.096	16.1805	16	697.569	14.8586	16	774.139	12.7798	15	827.452	17.2344	16	935.141	17.9861	16	1030.76	18.1945	12	1167.43	18.9051	13	1291.2	18.3996	16	1421.35	17.9775	15	1613.88	14.1715	16	1772.99	13.054	16
	476	626.141	14.6285	16	668.14	12.0758	16	771.764	13.3304	15	831.18	16.7938	16	934.02	17.6628	16	1076.97	13.0503	12	1150.79	20.6909	13	1281.97	21.6409	16	1415.52	13.337	15	1586.07	26.0874	16	1806.85	17.205	16
	478	634.461	19.0742	16	709.124	15.0077	16	753.026	15.6811	15	829.425	12.3008	16	918.26	8.63684	16	1052.82	19.6255	12	1132.62	18.5693	13	1261.44	20.5667	16	1405.17	18.748	15	1629.94	25.8104	16	1736.27	15.2906	16
	480	587.553	13.0127	16	675.944	12.4118	16	741.335	14.5939	15	832.476	14.7503	16	904.759	11.8123	16	1011.04	19.2506	12	1078.99	16.0488	13	1221.91	18.1861	16	1394.62	25.2672	15	1573.54	20.8434	16	1747.81	27.4633	16
	482	606.527	17.1707	16	646.181	17.6348	16	730.388	11.8623	15	809.313	15.0837	16	880.403	16.212	16	975.645	18.8417	12	1080.19	12.2023	13	1216.05	13.7489	16	1349.58	20.7708	15	1539.2	21.9842	16	1695.3	16.7368	16
	484	584.272	15.8951	16	650.243	12.5363	16	708.402	15.0014	15	783.721	19.7844	16	851.725	13.0062	16	964.939	14.9528	12	1070	23.2996	13	1201.06	13.5517	16	1316.34	15.062	15	1526.43	19.5546	16	1672.16	18.4694	16
	486	577.558	14.8385	16	640.835	12.6187	16	704.335	13.5466	15	767.123	15.3561	16	844.995	12.7778	16	918.306	16.3979	12	1039.3	19.9334	13	1163.92	19.6318	16	1304.69	19.6416	15	1489.01	22.4724	16	1615.49	15.0999	16
	488	582.927	15.9526	16	619.342	13.048	16	699.273	11.9882	15	741.234	14.8829	16	821.23	17.5673	16	929.219	23.9925	12	1029.14	19.831	13	1130.41	19.7752	16	1305.19	12.8849	15	1486.91	18.2946	16	1558.09	13.0294	16
	490	576.366	15.564	16	608.66	16.0152	16	669.124	12.7499	15	715.576	17.5174	16	823.339	11.9794	16	913.323	23.7754	12	992.881	21.1097	13	1074.6	15.4996	16	1222.77	12.7149	15	1383.81	14.6006	16	1510.23	12.5703	16
	492	539.478	15.4241	16	593.215	13.273	16	645.358	20.2374	15	672.228	13.1622	16	769.851	13.6598	16	870.12	21.3915	12	934.438	18.4787	13	1052.6	16.4905	16	1166.38	12.8028	15	1346	17.2186	16	1478.01	20.3404	16
	494	527.56	11.5197	16	595.578	14.1112	16	627.713	14.3068	15	683.481	15.5962	16	774.744	16.9168	16	832.406	12.6718	12	939.01	20.5076	13	1065.32	18.1356	16	1176.5	20.7796	15	1330.93	17.0754	16	1433.8	13.8267	16
	496	536.094	12.6206	16	587.33	12.1905	16	640.46	12.5167	15	671.519	10.6832	16	759.24	15.4522	16	833.71	10.0228	12	912.209	19.5243	13	1022.21	11.7868	16	1126.37	11.7163	15	1254.1	17.9087	16	1389.4	12.0548	16
	498	558.145	14.7535	16	575.319	12.4514	16	655.512	9.29719	15	708.569	13.9797	16	762.203	15.553	16	836.44	15.5524	12	910.405	13.267	13	992.138	14.8585	16	1089.09	13.461	15	1221.88	16.5418	16	1334.78	18.7907	16
	500	581.789	15.5643	16	614.84	13.824	16	656.287	10.7566	15	702.284	10.3887	16	801.848	14.126	16	851.511	11.5678	12	939.035	18.5062	13	967.404	14.9986	16	1084.27	18.7152	15	1183.05	15.4742	16	1292.97	12.6393	16
	502	674.152	16.9685	16	674.912	19.3699	16	717.715	13.4007	15	734.941	12.1185	16	795.474	16.4197	16	854.059	9.07671	12	923.628	12.8685	13	987.209	12.9506	16	1074.28	21.803	15	1178.11	15.5904	16	1255.89	15.6591	16
	504	728.257	9.95725	16	743.691	12.1188	16	815.561	20.2087	15	839.919	13.8546	16	861.175	18.8091	16	934.254	14.9542	12	945.895	14.8694	13	1012.89	15.1406	16	1076.66	16.2797	15	1131.3	15.7221	16	1200.2	15.7444	16
	506	845.928	16.5232	16	866.725	13.0232	16	853.105	16.8727	15	909.79	13.697	16	943.746	16.3206	16	935.298	15.917	12	1019.84	17.9689	13	1034.57	14.786	16	1108.02	16.9766	15	1144.63	12.4913	16	1199.22	14.509	16
	508	977.16	14.9838	16	1004.92	16.468	16	1030.44	16.7313	15	998.194	11.3037	16	1053.24	14.1965	16	1068.83	15.4687	12	1083.77	27.2043	13	1097.27	13.2559	16	1136.06	17.1132	15	1170.61	14.9828	16	1184.36	11.0293	16
	510	1228.75	16.2663	16	1263.34	17.1076	16	1247.29	15.1077	15	1259.3	17.9427	16	1243.58	14.6653	16	1233.53	18.2224	12	1236.25	14.6959	13	1230.15	18.267	16	1181.21	18.4153	15	1191.09	18.1261	16	1189.85	14.9378	16
	512	1515.66	15.5016	16	1488.89	20.6444	16	1467.47	23.9138	15	1428.48	17.2819	16	1427.78	13.5337	16	1421.12	19.124	12	1374.51	16.446	13	1322.44	18.7001	16	1305.87	21.0248	15	1232.98	22.4829	16	1193.83	21.8915	16
	514	1747.7	14.0593	16	1777.45	23.6277	16	1714.86	23.5372	15	1702.58	14.8551	16	1637.54	19.6357	16	1588.94	26.9566	12	1492.32	20.5147	13	1501.97	16.5688	16	1402.31	20.8445	15	1281.74	19.4485	16	1224.51	23.4782	16
	516	1951.73	17.2637	16	1927.49	23.275	16	1895.29	15.3266	15	1883	19.8748	16	1782.86	26.2861	16	1694.42	23.2903	12	1644.65	21.452	13	1584.32	19.8596	16	1487.18	21.878	15	1356.61	21.5187	16	1228.72	17.5488	16
	518	2136	27.586	16	2136.21	20.7358	16	2050.98	20.4837	15	1974.93	16.9141	16	1929.29	16.084	16	1799.16	31.6997	12	1797.63	21.8621	13	1651.12	19.5129	16	1550.52	21.5135	15	1381.32	18.9301	16	1218.7	14.1962	16
	520	2566.06	20.2795	16	2511.94	27.5847	16	2418.78	31.201	15	2329.91	19.5873	16	2214.16	24.9947	16	2103.63	31.1436	12	2042.27	21.0177	13	1855.83	16.747	16	1693.11	27.713	15	1486.21	23.0073	16	1289.52	17.7397	16
	522	2831.24	34.4498	16	2766.42	17.7707	16	2701.38	22.0725	15	2588.73	25.8444	16	2469.23	37.3054	16	2324.62	31.9613	12	2150.84	25.9093	13	1982.96	27.4933	16	1771.18	19.502	15	1539.36	26.665	16	1324.64	25.2949	16
	524	2994.83	29.7958	16	2974.93	33.0921	16	2856.44	24.4991	15	2709.79	35.6497	16	2609.07	24.8338	16	2439.89	37.7268	12	2260.9	29.5593	13	2041.58	33.2776	16	1827.18	19.1783	15	1551.19	23.0197	16	1339.21	22.2248	16
	526	3131.19	38.1271	16	3003.69	30.3295	16	2998.17	27.0888	15	2824.34	29.1057	16	2695.29	35.5072	16	2508.66	32.13	12	2383.84	35.8034	13	2136.72	28.0618	16	1879.51	33.5163	15	1629.59	32.519	16	1350.52	14.3732	16
	528	3283.76	24.6341	16	3176.74	37.361	16	3058.24	29.2396	15	2956.13	33.2138	16	2783.86	35.9298	16	2547.26	37.1637	12	2384.76	26.738	13	2204.33	21.8657	16	1900.78	24.1647	15	1601.82	29.1567	16	1327.41	11.9586	16
	530	3291.56	35.6919	16	3123.4	28.9534	16	3069.68	32.9919	15	2880.17	34.0389	16	2750.09	26.9636	16	2554.77	27.9368	12	2401.13	30.0971	13	2129.54	17.4856	16	1864.16	31.083	15	1583.96	26.501	16	1307.97	22.4302	16
	532	3247.39	36.1232	16	3170.44	26.4126	16	3051.85	30.4622	15	2879.62	23.6828	16	2768.1	27.83	16	2555.2	38.9374	12	2373.17	12.1072	13	2130.3	28.7921	16	1876.7	27.4944	15	1512.93	29.9893	16	1258.78	23.9414	16
	534	3171.37	31.327	16	3106.84	33.8231	16	2962.52	35.9978	15	2820.95	26.3123	16	2711.59	21.257	16	2551.78	45.8094	12	2328.68	28.5121	13	2099.58	30.1799	16	1799.61	30.332	15	1516.77	26.9762	16	1248.91	13.8162	16
	536	3067.43	42.2245	16	2915.83	31.9507	16	2820.6	28.4119	15	2745.68	27.8631	16	2558.54	21.8169	16	2349.08	30.9712	12	2197.76	29.2162	13	1969.29	19.5466	16	1734.51	27.7372	15	1410.07	21.3553	16	1168.51	21.3169	16
	538	2873.42	37.7497	16	2782.32	41.1339	16	2614.12	30.9731	15	2532.26	37.8957	16	2396.77	21.158	16	2211.89	32.957	12	2094.84	31.2782	13	1904.97	15.62	16	1632.97	18.885	15	1331.05	23.1052	16	1117.1	20.1155	16
	540	2674.08	22.7811	16	2563.99	31.2522	16	2521.6	33.2487	15	2405.5	24.6241	16	2253.14	22.6418	16	2067.9	28.1576	12	1918.97	28.4112	13	1742.96	18.4932	16	1539.47	30.5817	15	1237.86	26.5059	16	1011.74	19.4899	16
	542	2559.81	33.285	16	2430.92	33.6944	16	2370.96	23.1638	15	2278.83	27.6373	16	2132.88	24.608	16	1941.89	28.1909	12	1797.42	24.7353	13	1648.74	27.6023	16	1425.25	28.6971	15	1223.45	22.9867	16	955.047	18.6985	16
	544	2356.54	21.8965	16	2236.47	28.2028	16	2135.39	20.6533	15	2079.21	19.4897	16	1912.89	19.6873	16	1812.83	15.0479	12	1694.18	28.9489	13	1509.86	19.1721	16	1324.46	22.4812	15	1091.06	21.5941	16	882.227	12.3614	16
	546	2211.24	23.8474	16	2111.08	31.2553	16	2038.04	28.0653	15	1928.07	23.6821	16	1855	18.64	16	1740.54	33.1909	12	1562.67	26.5863	13	1430.02	16.776	16	1244.58	18.3085	15	1016.14	19.6663	16	826.658	15.7352	16
	548	1926.32	24.8855	16	1884.56	24.3879	16	1819.32	27.8407	15	1758.2	17.0832	16	1642.3	23.0231	16	1486.64	16.3892	12	1429.97	26.7784	13	1282.02	18.9155	16	1127.19	19.0851	15	922.31	17.0585	16	766.161	15.08	16
	550	1779.73	32.1296	16	1723.87	24.8328	16	1699.4	23.2949	15	1608.79	20.1526	16	1501.93	22.402	16	1412.83	25.3836	12	1305.27	15.2089	13	1192.06	18.4002	16	1016.5	18.7952	15	844.364	16.9913	16	694.109	17.2857	16
	552	1726.73	23.6947	16	1657.73	22.636	16	1604.7	20.4336	15	1561.54	21.2011	16	1462.51	20.161	16	1355.48	16.3004	12	1233.33	21.7892	13	1091.21	18.5742	16	1023.68	20.2045	15	804.929	17.0818	16	663.309	12.3214	16
	554	1591.47	22.205	16	1511.24	17.7254	16	1498.55	20.4397	15	1400.79	25.3092	16	1344.66	24.8376	16	1197.45	14.6136	12	1151.57	22.914	13	1039.82	17.6689	16	915.785	16.4525	15	748.783	15.6643	16	620.958	8.58473	16
	556	1461.58	25.3464	16	1411.46	18.6519	16	1375.01	15.9235	15	1318.28	18.7784	16	1248.77	24.2894	16	1164.95	12.1859	12	1064.34	20.7274	13	949.346	14.9824	16	838.454	19.277	15	696.858	13.7379	16	562.125	11.4231	16
	558	1365.19	23.9988	16	1301.77	23.9536	16	1273.88	27.846	15	1187.27	19.8716	16	1155.39	16.7042	16	1073.2	21.3971	12	1041.42	22.1417	13	909.392	14.0924	16	795.032	15.3959	15	637.593	16.3996	16	533.693	9.98469	16
	560	1339.81	14.7966	16	1223.18	21.4122	16	1225.53	19.112	15	1122.41	19.7857	16	1102.59	22.601	16	1009.94	20.7834	12	932.359	22.925	13	840.724	10.8719	16	739.819	16.0188	15	616.963	15.5168	16	496.38	14.6409	16
	562	1225.92	26.0346	16	1225.79	16.833	16	1167.39	16.7687	15	1112.95	14.1436	16	1034.88	12.1229	16	992.79	25.0345	12	927.86	16.4723	13	802.447	12.9123	16	682.833	13.19	15	563.585	14.9999	16	469.597	12.7538	16
	564	1149.62	21.341	16	1121.38	17.2652	16	1070.75	16.1035	15	1037.8	13.1447	16	993.69	22.0011	16	911.168	12.8715	12	827.806	17.7859	13	774.558	12.7951	16	636.884	18.2469	15	536.164	15.5402	16	431.484	11.1838	16
	566	1109.71	16.7	16	1065.78	18.7407	16	1023.23	20.8362	15	966.065	14.7359	16	930.55	16.2191	16	839.667	19.6526	12	798.215	19.4369	13	730.508	15.4941	16	623.692	12.9472	15	495.778	12.1019	16	416.134	10.6501	16
	568	1022.56	23.0751	16	976.697	23.8735	16	931.545	14.7484	15	934.897	18.5467	16	872.199	16.8467	16	801.043	18.9577	12	752.809	8.42511	13	690.623	12.6343	16	597.381	15.9422	15	484.762	10.9589	16	396.67	11.4837	16
	570	1028.02	15.0639	16	939.002	17.2187	16	903.016	14.0104	15	864.473	11.252	16	811.048	13.7682	16	770.923	9.84745	12	709.358	14.6627	13	626.494	10.9755	16	541.483	13.3388	15	428.546	11.9906	16	363.589	7.78245	16
	572	932.07	13.0155	16	904.975	17.0858	16	832.952	19.5314	15	789.66	14.358	16	778.417	11.8919	16	716.01	20.3683	12	669.452	17.4388	13	595.386	9.29129	16	527.141	14.504	15	435.73	12.0655	16	345.782	9.19547	16
	574	867.882	11.0059	16	818.95	20.4727	16	795.917	18.3148	15	782.534	13.0645	16	721.46	14.3795	16	707.913	16.4317	12	628.652	18.4247	13	559.16	12.2097	16	510.538	12.8557	15	414.977	9.38831	16	349.522	9.6283	16
	576	811.263	16.2268	16	783.251	15.3876	16	743.007	17.2262	15	733.779	9.78892	16	684.035	15.5961	16	636.617	15.8682	12	560.859	16.0312	13	525.279	11.3834	16	461.499	9.20333	15	393.367	9.92913	16	303.525	7.85598	16
	578	756.882	13.2918	16	745.637	13.9552	16	715.85	8.50577	15	667.226	13.7948	16	612.502	19.9364	16	561.776	16.1854	12	577.97	10.7445	13	478.557	9.1274	16	435.077	11.0782	15	332.478	6.64729	16	280.824	10.9753	16
	580	706.389	13.0896	16	671.777	15.3989	16	670.554	17.6809	15	604.502	15.9719	16	589.22	13.1297	16	520.906	13.08	12	508.366	13.7076	13	460.678	10.6436	16	380.664	14.0742	15	325.411	9.15889	16	277.327	9.98433	16
	582	640.678	16.2447	16	622.293	13.7463	16	593.217	15.5796	15	578.417	13.3276	16	545.085	12.7052	16	512.503	12.6533	12	450.668	10.2021	13	420.392	8.61491	16	351.855	8.26212	15	307.609	9.94504	16	257.332	10.7084	16
	584	604.632	10.8758	16	592.349	12.539	16	553.532	14.0149	15	546.903	10.3136	16	534.011	15.3354	16	475.41	11.8558	12	444.943	10.148	13	395.911	11.2436	16	360.775	8.94043	15	278.354	11.6185	16	229.625	6.63635	16
	586	535.083	8.12941	16	504.248	14.8376	16	493.853	9.96489	15	505.578	11.4304	16	443.829	11.7025	16	421.316	12.7453	12	384.478	11.2832	13	360.822	8.27678	16	329.956	9.77095	15	253.577	11.6717	16	194.247	7.19885	16
	588	477.48	13.358	16	477.585	11.8854	16	454.894	15.5066	15	451.047	10.2487	16	447.337	10.2161	16	388.528	15.8734	12	373.514	8.53171	13	336.026	8.48592	16	288.929	10.3433	15	250.373	8.01185	16	191.981	5.64628	16
	590	469.291	14.4331	16	453.503	10.7839	16	437.495	11.8862	15	435.064	10.0409	16	402.253	8.70019	16	372.04	8.41122	12	354.038	11.2352	13	314.07	9.45242	16	266.712	9.07985	15	215.125	7.10982	16	190.89	4.65942	16
	592	432.428	9.35475	16	408.808	15.3092	16	396.943	8.81172	15	378.616	12.5757	16	352.475	7.16994	16	332.005	8.7802	12	307.206	11.8568	13	263.086	9.62809	16	254.136	8.91925	15	217.316	7.89752	16	172.75	8.73491	16
	594	389.081	9.89377	16	366.562	9.76081	16	360.287	14.8656	15	330.041	9.8248	16	349.241	9.16369	16	295.656	9.62108	12	293.321	8.07474	13	250.352	8.08325	16	209.51	6.84917	15	164.1	5.91176	16	152.017	6.4047	16
	596	344.051	7.0923	16	361.336	10.3852	16	331.868	12.9341	15	319.82	12.862	16	298.314	9.68942	16	273.096	10.398	12	243.5	10.2261	13	243.01	10.1104	16	189.751	8.5184	15	176.21	8.21814	16	134.099	3.61568	16
	598	336.728	7.06694	16	301.409	9.13324	16	287.772	10.2853	15	279.517	9.40824	16	286.22	7.43405	16	252.775	14.1981	12	236.238	7.59248	13	213.742	8.96865	16	184.072	8.01462	15	163.42	6.81306	16	129.267	5.21782	16
	600	310.172	8.69465	16	303.123	13.2137	16	281.354	9.07622	15	280.572	8.66072	16	261.035	8.09466	16	225.39	9.78686	12	229.91	9.96018	13	198.329	8.6024	16	185.513	7.28822	15	142.028	6.45691	16	115.096	6.3823	16

## Sheet: Fig1H BRET ratio
	Figure 1H BRET ratios
		BRET ratio (Intensity520-530nm/Intensity450-470nm)
	Mean	4.63269	4.10819	3.68327	3.16494	2.72194	2.23025	1.91615	1.54325	1.20707	0.895563
	Std. Deviation	0.404845	0.327114	0.21746	0.204112	0.139	0.182079	0.121388	0.0905365	0.0890702	0.081067
	Std. Error	0.101211	0.0817786	0.0561479	0.051028	0.0347501	0.0525618	0.0336669	0.0226341	0.0229978	0.0202668
	Number of values	16	16	15	16	16	12	13	16	15	16
	free-Ca2+ concentration	39.00 μM	1.350 μM	0.602 μM	0.351 μM	0.225 μM	0.150 μM	0.100 μM	0.065 μM	0.038 μM	0.017 μM
	log10 [free-Ca2+]	-4.409	-5.87	-6.22	-6.455	-6.648	-6.824	-7	-7.187	-7.42	-7.77
		4.08	3.424	3.519	3.095	2.412	2.281	2.097	1.451	1.25	1.019
		4.032	3.663	3.306	2.844	2.571	1.991	1.736	1.319	1.032	0.712
		4.096	3.684	3.281	3.046	2.585	2.192	1.937	1.592	1.16	0.91
		4.117	3.913	3.765	2.827	2.623	2.403	1.779	1.681	1.282	0.77
		4.897	4.229	3.605	3.17	2.67	2.108	1.94	1.643	1.155	0.904
		4.68	4.296	3.766	3.206	2.846	2.08	1.848	1.497	1.1	0.873
		4.632	4.085	3.605	3.144	2.675	2.689	1.841	1.484	1.346	0.798
		4.558	3.873	3.591	2.933	2.761	2.171	2.185	1.621	1.228	0.941
		4.334	4.161	3.575	3.182	2.665	2.178	1.959	1.612	1.159	0.932
		4.487	3.999	3.881	2.974	2.674	2.243	1.898	1.491	1.2	0.882
		5.069	4.259	3.997	3.438	2.876	2.31	1.916	1.625	1.184	0.964
		4.959	4.555	3.756	3.505	2.947	2.117	1.939	1.492	1.14	0.886
		5.111	4.285	4.005	3.41	2.825		1.835	1.492	1.352	0.872
		4.928	4.436	3.876	3.289	2.874			1.577	1.298	1.006
		5.233	4.549	3.721	3.293	2.802			1.568	1.22	0.937
		4.91	4.32		3.283	2.745			1.547		0.923

## Sheet: Fig2B,D Hist+CaCl2 live (curve)
	Figure 2B,D Histamine & CaCl2 live imaging at HeLa cells with MAM-Calflux
		BRET ratio			Venus excitation
	Time (s)	Mean	Std. Error	N	Mean	Std. Error	N	Treatment info
	0	0.98907	0.011875	15	0.979796	0.00835782	15
	15	1.02822	0.0102356	15	0.986291	0.00725485	15
	30	0.99535	0.00863028	15	0.99536	0.00599362	15
	45	0.9813	0.00720099	15	1.01914	0.00898392	15
	60	1.00606	0.0110676	15	1.01941	0.00606112	15
	75	1.48482	0.0314522	15	1.01246	0.0105791	15	Histamine 10 μM
	90	1.37171	0.0326096	15	1.01576	0.0115211	15
	105	1.30339	0.0208531	15	0.999428	0.0121752	15
	120	1.31701	0.0320898	15	0.997135	0.0168554	15
	135	1.22818	0.0269843	15	0.999436	0.0169139	15
	150	1.21691	0.0303586	15	0.983307	0.0113328	15
	165	1.16153	0.0335326	15	0.992479	0.0141856	15
	180	1.13407	0.0294442	15	1.01749	0.0378199	15
	195	1.09675	0.0274458	15	1.00066	0.0261661	15
	210	1.02434	0.0295141	15	1.00661	0.0258343	15
	225	1.01805	0.0294205	15	1.00037	0.0336306	15
	240	1.0233	0.0249828	15	0.989469	0.0316046	15
	255	0.987025	0.0261936	15	0.980096	0.0310068	15
	270	0.995022	0.0324105	15	0.98585	0.0276837	15
	285	0.972435	0.018991	15	0.984366	0.0345182	15
	300	1.61229	0.0467569	15	0.964973	0.0358726	15	CaCl2 1 mM + ionomycin 10 μM
	315	1.66313	0.0343678	15	0.979468	0.0156821	15
	330	1.68382	0.0462644	15	0.976843	0.00981601	15
	345	1.63377	0.0443947	15	0.965165	0.0196534	15
	360	1.67836	0.0373204	15	0.968103	0.0140731	15
	375	1.67151	0.0464738	15	0.96597	0.0136209	15
	390	1.62008	0.0496918	15	0.954626	0.0162516	15
	405	1.66849	0.042332	15	0.963316	0.0179961	15
	420	1.63308	0.0532347	15	0.950366	0.0136762	15
	435	1.67516	0.0424745	15	0.951123	0.0143955	15
	450	1.67917	0.0446173	15	0.938723	0.0105093	15
	465	1.67372	0.0442516	15	0.941159	0.0161237	15
	480	1.71398	0.060531	15	0.947113	0.0136768	15

## Sheet: Fig2C,E Hist+CaCl2 live
	Figure 2C,E Histamine & CaCl2 live imaging at HeLa cells with MAM-Calflux (Peak comparison)
		Histamine					CaCl2 / ionomycin
	Number of values	15					15
		BRET ratio		Venus excitation			BRET ratio		Venus excitation
		Before	After	Before	After		Before	After	Before	After
	Mean	1.006	1.485	1.019	1.012		0.9724	1.612	0.9844	0.965
	Std. Deviation	0.04286	0.1218	0.02347	0.04097		0.07355	0.1811	0.1337	0.1389
	Std. Error	0.01107	0.03145	0.006061	0.01058		0.01899	0.04676	0.03452	0.03587
	Lower 95% CI	0.9823	1.417	1.006	0.9898		0.9317	1.512	0.9103	0.888
	Upper 95% CI	1.03	1.552	1.032	1.035		1.013	1.713	1.058	1.042
		0.970913	1.5464	1.01274	0.998963		0.952769	1.59824	0.895868	0.863149
		1.00303	1.35976	1.01057	0.977633		0.918874	1.56538	0.93563	0.899556
		0.9303	1.58524	1.00503	1.02356		1.05579	1.64892	0.90556	0.907916
		1.01994	1.50213	1.01673	0.959675		0.87575	1.72289	0.911959	0.824925
		0.978711	1.37259	1.00527	0.97016		1.03483	1.58702	0.843357	0.796912
		1.03781	1.6271	1.00096	1.02693		0.958685	1.82351	0.875833	0.841251
		0.972735	1.1999	1.01423	1.05579		0.988565	1.48268	1.11637	1.11464
		1.01642	1.41377	0.979211	1.05706		1.10943	1.62109	0.942299	0.953146
		1.1152	1.53124	1.02138	0.925884		1.05946	1.81943	1.03561	1.05388
		1.02346	1.63705	1.01319	1.00554		0.995891	1.79085	0.935909	0.924985
		1.04561	1.39303	1.02025	1.02601		0.830182	1.50103	0.944118	0.946743
		1.01945	1.63125	1.03305	1.02036		0.912053	1.83284	0.958297	0.973674
		0.995905	1.52101	1.02485	1.01636		0.94709	1.65471	0.96939	0.942341
		0.970079	1.44277	1.05218	1.04244		0.958972	1.32313	1.12201	1.09237
		0.991355	1.50901	1.08156	1.0805		0.988184	1.21257	1.37328	1.3391

## Sheet: Fig3B-D HeLa VAPB-PTPIP51
	Figure 3B-D Steady-state MAM-Calflux imaging at HeLa cells with VAPB-PTPIP51 over-expression
		Control				VAPB-PTPIP51 over-expression
	Number of values	45				33
		BRET ratios	Venus area	Venus total intensity		BRET ratios	Venus area	Venus total intensity
	Mean	0.4413	921.3	2015848		0.553	1467	4523786
	Std. Deviation	0.2013	388.1	2368588		0.2574	1354	5125890
	Std. Error	0.03001	57.86	353088		0.0448	235.8	892303
	Lower 95% CI	0.3809	804.7	1304245		0.4618	987.1	2706225
	Upper 95% CI	0.5018	1038	2727451		0.6443	1948	6341348
		0.580464	1300	1167578		0.367441	750	2157772
		0.214794	495	568612		0.454768	671	2301862
		0.370182	642	769388		0.31429	1014	427775
		0.371848	469	527407		0.494095	730	806780
		0.205429	1579	6061029		0.575736	241	287397
		0.520945	807	1118085		0.448311	1569	1797246
		0.686118	825	1810922		0.59172	483	2598595
		0.62362	761	1601151		0.636181	1106	7226625
		0.640071	1583	6061627		0.472628	1032	1883559
		0.234564	420	718668		0.357629	1018	1556249
		0.248707	825	2134748		0.318648	374	307973
		0.166053	916	626696		0.425777	848	979266
		0.13833	499	336628		0.380189	2011	12831085
		0.265992	337	628032		0.50998	1215	7079551
		0.287571	1596	1053969		0.505626	885	2938237
		0.656821	1020	2572948		0.112306	8245	21383456
		0.488415	462	847638		0.701016	792	18532494
		0.619585	1076	1472255		0.506999	568	6281411
		0.380218	537	620641		0.999454	1477	4232634
		0.601757	1555	11746928		0.621776	1471	3762656
		0.381039	948	1749087		1.08335	1580	13614772
		0.325858	665	598433		0.320206	687	961645
		0.404673	970	810677		0.407256	928	1772336
		0.261248	617	433627		0.828136	1161	4606242
		0.651704	1590	3808759
		0.351651	1342	9280404
		0.509744	710	1138119
		0.424982	374	512444
		0.408414	372	555172
		0.380435	414	457672
		0.348642	1023	1208191
		0.142901	995	397604
		0.36148	981	1123250
		0.171663	744	667610
		0.310759	508	297536
		0.770788	1452	5530395		1.36759	1868	7924297
		0.389377	1055	2611830		1.0153	1819	4787416
		0.525058	1085	2551786		0.571691	1829	3460744
		0.689253	1396	2297312		0.410593	1816	2011105
		0.375256	1129	1157229		0.306854	1115	632323
		0.361159	1435	1545294		0.648512	2226	2619950
		0.527578	535	424494		0.551143	2245	2366087
		1.13165	1151	2614281		0.401314	2365	3543929
		0.630693	1211	3556178		0.543011	2283	1611477
		0.722651	1052	2940825

## Sheet: Fig3F-H HeLa GRP75
	Figure 3F-H Steady-state MAM-Calflux imaging at HeLa cells with GRP75 over-expression
		Control				GRP75 over-expression
	Number of values	68				82
		BRET ratios	Venus area	Venus total intensity		BRET ratios	Venus area	Venus total intensity
	Mean	0.7999	1502	518548		1.003	1498	1335277
	Std. Deviation	0.2543	567.7	448256		0.4144	548.2	1566561
	Std. Error	0.03084	68.84	54359		0.04577	60.54	172998
	Lower 95% CI	0.7383	1365	410047		0.912	1378	991066
	Upper 95% CI	0.8614	1640	627049		1.094	1618	1679488
		0.766756	1534.5	568192		0.798105	1203	244660
		0.537484	877.5	109410		1.13675	1164	271104
		0.837582	2124	231588		1.36591	1306.5	272069
		0.914594	969	253078		1.2028	2053.5	474148
		0.785966	945	127242		1.28081	1056	207663
		1.28979	1773	209038		1.39819	1219.5	248247
		0.756722	1260	258191		1.40713	1573.5	415179
		0.802863	901.5	175278		1.23136	853.5	158645
		0.673398	1156.5	604779		0.724633	937.5	126693
		0.480113	616.5	120459		1.23092	1158	235667
		1.20944	1393.5	221252		0.947126	1108.5	463007
		0.930617	2704.5	315373		1.04554	1764	214395
		0.797804	1969.5	210248		0.964088	1741.5	657158
		0.988961	672	87013		0.721581	1926	943359
		1.16284	2085	363867		1.14927	1002	667457
		0.998285	1131	147981		1.22505	1786.5	769055
		0.899568	1812	165896		0.782806	1534.5	410574
		1.11837	951	89408		0.732397	1380	416082
		0.452891	895.5	66365		0.84177	1317	343241
		0.816272	804	67258		0.679155	1063.5	1074052
		1.13908	1564.5	192647		0.777702	832.5	201048
		0.418365	913.5	77554		0.653816	1207.5	284543
		0.931382	3528	613623		0.590169	1965	286948
		0.919119	2041.5	269348		1.61103	1362	236129
		0.87303	1153.5	1132850		1.24076	1281	241671
		1.02607	1312.5	427519		0.88862	1909.5	367502
		0.850677	1815	698378		0.897837	1567.5	316172
		0.830704	1287	282970		0.971019	1822.5	321235
		0.787196	1312.5	142799		1.17211	1366.5	194311
		1.01483	1678.5	215884		1.19262	1392	219985
		1.3127	1975.5	409962		1.09258	1585.5	487717
		0.983692	1146	133925		1.34491	1758	298474
		0.673987	1284	88896		1.55039	1729.5	409632
		0.347986	702	42020		0.920454	1200	572923
		0.875965	2137.5	581854		1.09389	1209	509117
		1.17291	685.5	101713		1.47766	2176.5	400183
		1.10522	1548	234186		0.925037	2574	821960
		1.07091	1747.5	278483		1.07119	1059	362511
		0.717226	1012.5	72544		0.934372	1881	366905
		1.13051	1663.5	247516		1.32972	1815	335193
		1.17038	2250	260718		1.39473	1422	649639
		1.40947	2020.5	322053		0.682672	1900.5	350824
		0.749648	1821	566722		1.12072	1726.5	869134
		0.724396	1446	293766		1.3295	958.5	599926
		0.852535	1671	878638		1.47602	1671	385170
		0.634897	1528	964156		0.552147	594	1857578
		0.34491	1061	360173		0.46786	1282	3746422
		0.473776	830	729734		0.818213	2174	4767136
		0.406824	1750	1168657		0.841299	969	1973026
		0.553339	1670	917065		0.894509	1820	8853167
		0.794165	1401	455646		0.91744	782	3131110
		0.705097	1081	332511		0.518521	1028	1353434
		0.607083	1659	1258232		0.574358	923	1016741
		0.496826	1230	711949		0.504835	2405	2063409
		0.762312	1127	1523733		0.634636	1868	1709972
		0.573737	2407	1290715		0.687598	2021	2868504
		0.711258	1919	903668		0.598066	1662	2429434
		0.63137	1677	2049369		0.815934	1582	5642546
		0.48579	1168	776122		0.568027	4056	3644250
		0.463302	1183	1087401		1.34219	911	4492159
		0.648927	2746	1027839		0.514155	883	1513231
		0.67506	2622	683043		0.46216	894	3397715
		0.736507	1566	964831		0.447612	1326	4275548
		1.09824	1261	704613		0.452245	1789	5346226
		0.54738	1748	1915300		0.749319	1320	2708689
		0.523586	779	750591		0.760262	1071	1590366
		0.431164	2089	878600		0.955974	1008	1371057
		0.776465	1353	848833		0.634919	1704	2421976
						0.513325	921	1085895
						1.71381	1064	691208
						1.17727	854	492913
						2.29005	812	1198833
						2.7463	1009	1762458
						1.51399	2244	4032915
						0.602916	2328	955744
						1.7929	2128	1968746
						1.55729	2145	1647638
						0.908051	2617	1204831
						0.90803	2030	1056947
						0.668198	1464	898654
						0.711663	1183	558744
						0.830091	1445	1062175

## Sheet: Fig3J-L HeLa shMFN2
	Figure 3J-L Steady-state MAM-Calflux imaging at HeLa cells with MFN2 knockdown
		Scrambled shRNA				MFN2 shRNA
	Number of values	108				99
		BRET ratios	Venus area	Venus total intensity		BRET ratios	Venus area	Venus total intensity
	Mean	0.7928	1158	925361		0.7068	983.3	606806
	Std. Deviation	0.2503	519.2	754223		0.2449	420.5	1008473
	Std. Error	0.02408	49.96	72575		0.02461	42.26	101355
	Lower 95% CI	0.7451	1059	781489		0.658	899.5	405670
	Upper 95% CI	0.8405	1257	1069233		0.7557	1067	807942
		0.590199	727.5	1536972		0.601477	987	113051
		0.506445	577.5	1039425		0.530926	877.5	89257
		0.645232	883.5	615847		0.757297	1054.5	467278
		0.554527	894	4742754		0.315382	1083	1767502
		0.62244	595.5	1634514		0.805105	402	308494
		0.476604	1233	1567826		0.862755	711	469002
		0.367712	619.5	312750		0.204476	448.5	29620
		0.435493	790.5	639946		0.242664	909	67733
		0.638212	973.5	3756216		0.714785	651	529121
		0.786797	610.5	540551		0.979323	982.5	1359921
		0.893501	1402.5	905805		1.39297	631.5	459490
		1.13515	1005	423681		1.04456	547.5	356380
		1.13241	807	218479		0.811779	705	1078544
		1.19943	618	1210144		0.622754	769.5	300010
		0.562465	1503	454767		0.498242	1267.5	740330
		0.682529	732	242157		0.53316	1090.5	650371
		0.516452	882	258411		0.901857	1053	270863
		0.639022	1023	982840		0.290672	435	93421
		0.691543	1192.5	974422		0.343009	1333.5	1306702
		0.584357	696	621527		0.359975	823.5	224174
		0.468142	1162.5	429251		0.735451	567	202447
		0.566059	328.5	2111662		0.774066	547.5	214984
		0.539485	810	421098		0.806608	846	312626
		0.360879	666	603411		0.876907	712.5	369190
		0.568563	1347	753525		0.838794	585	272883
		0.720642	711	2143596		0.610114	637.5	4809769
		0.865611	379.5	697366		0.577027	370.5	1546307
		0.759795	463.5	1136962		0.449472	405	290286
		0.53479	1221	2385127		0.720591	771	1041390
		0.801223	570	1642556		0.535105	390	264772
		0.971678	1819.5	1323050		0.609222	1419	1754020
		0.62235	916.5	937179		0.447456	1128	401675
		0.645089	786	3252319		0.839931	1035	1675761
		0.697293	528	3542489		0.578498	1083	363506
		0.643807	859.5	1308809		0.569146	1330.5	190223
		0.413037	556.5	451017		0.297677	532.5	54399
		0.966487	1581	2127433		0.438997	417	45297
		0.743402	471	1057417		0.642541	747	8413173
		0.673997	714	1565728		0.663879	567	382286
		0.686478	552	834013		0.68092	700.5	479936
		0.799412	466.5	327361		0.753751	787.5	127761
		0.720554	877.5	770428		0.590301	891	116597
		0.809009	897	962033		0.67794	732	2056947
		0.674595	532.5	655342		0.687726	919.5	327012
		0.94885	876	677126		0.392372	1572	353373
		0.607012	319.5	86149		0.406661	469.5	90896
		0.650129	1192.5	469331		0.460654	460.5	87371
		0.809573	745.5	232119		0.505379	1011	245254
		0.727143	1051.5	483106		0.810532	1464	699406
		0.808348	349.5	96663		0.80893	1564.5	873758
		0.812729	1212	887315		0.563308	984	1493362
		1.18333	1657.5	1072677		0.854198	456	390613
		0.93297	1524	1066920		0.867224	1215	226311
		1.00056	778.5	1295515		0.7708	1923	386501
		0.763056	1021.5	583422		0.341323	1126.5	180827
		0.804192	1266	407968		0.323802	1590	339832
		0.879527	1449	716776		1.10108	960	466572
		0.551726	916.5	208166		0.812533	849	297115
		0.516204	1356	1336622		0.755751	556.5	120553
		0.72364	822	716334		0.848724	715.5	245538
		0.779671	1035	488816		0.377798	939	136119
		0.790109	1080	334197		0.350494	1395	263051
		0.733908	1746	511664		0.871213	679.5	61757
		0.903841	1212	280764		0.850592	960	359389
		1.16974	1602	573690		0.647498	765	140595
		1.89265	1993.5	1340005		0.597993	2124	585886
		1.11248	1405.5	323184		0.456389	531	66585
		0.62836	1123.5	1589878		0.882571	1441.5	126531
		0.864258	2275.5	1003069		0.569428	699	1340309
		0.794405	1708.5	1429717		0.548331	718.5	346256
		0.846277	1522.5	963538		0.793008	1675.5	1126131
		0.925422	1518	626189		1.08698	670.5	880010
		0.845836	1099.5	445607		1.13259	558	718625
		0.806391	1459.5	990636		0.719161	1000.5	176942
		0.706811	1654.5	569292		0.643964	1305	255274
		0.781399	1519.5	1208763		0.901295	1101	946852
		0.875186	1923	1081619		0.943414	1122	1063843
		0.907505	1389	629312		0.793926	1227	927295
		0.817879	949.5	526263		0.787956	1351.5	892630
		0.883391	810	302728		0.902309	844.5	379304
		0.722766	1828.5	630216		0.547988	1869	396579
		1.06903	1309.5	887603		0.54015	1752	335350
		0.68869	1231.5	327845		0.92657	961.5	354714
		0.76918	2098.5	1028872		0.934541	625.5	175526
		0.7851	1473	374076		0.4848	867	103941
		1.53974	1651.5	913831		0.50253	978	130720
		1.78789	1488	730601		1.05819	1230	112103
		0.827298	1722	385587		0.741825	915	728305
		0.911383	1758	734014		0.836491	1192.5	1117001
		1.09202	1209	222764		1.12411	1074	133771
		0.741225	606	60161		1.1903	1180.5	160541
		0.993504	3058.5	1931881		0.502789	477	34365
		0.765396	1515	487544		0.974181	1378.5	192998
		1.1143	826.5	253290		0.98377	1096.5	147292
		0.724036	1077	714907		0.801349	1921.5	561316
		0.810817	1713	818462		0.879275	1564.5	544127
		1.09206	1035	1030697		1.41203	2094	452392
		0.997066	1413	1309807		0.864573	2058	440668
		1.25233	1971	1192214		0.972999	1207.5	266908
		0.907747	1917	698559
		0.565055	3108	1294802
		0.835377	1218	719405
		0.47197	1003.5	648886
		0.490673	739.5	437836
		0.851965	1240.5	950673
		0.703853	1335	319027
		0.669878	1720.5	627355
		0.74578	1272	534693

## Sheet: Fig4B-E MAM-particles
	Figure 4B-E MAM-Calflux imaging for characterization of MAM particles at the neurites of DIV7 hippocampal neurons
		MAM particles at branching points					MAM particles at non-branching points
	Number of values (# neurons)	27					27
		% MAM particles	BRET ratio (normalized to soma)	Venus area	Venus mean intensity (normalized to soma)		% MAM particles	BRET ratio (normalized to soma)	Venus area	Venus mean intensity (normalized to soma)
	Mean	64.01	0.939	35.65	0.3111		35.99	0.8575	12	0.2048
	Std. Deviation	8.065	0.09979	15.69	0.1048		8.065	0.09359	7.668	0.09139
	Std. Error	1.552	0.0192	3.02	0.02017		1.552	0.01801	1.476	0.01759
	Lower 95% CI	60.82	0.8995	29.44	0.2696		32.8	0.8205	8.962	0.1687
	Upper 95% CI	67.2	0.9785	41.86	0.3525		39.18	0.8945	15.03	0.241
		55.556	0.916	39.533	0.463		44.444	0.846	12.333	0.433
		72.222	0.769	37.385	0.217		27.778	0.669	9.6	0.149
		72	0.952	25.278	0.37		28	0.923	13.714	0.348
		50	0.863	21.313	0.179		50	0.832	14.25	0.146
		75	0.951	19.417	0.213		25	0.913	16.75	0.174
		68.75	0.985	33.909	0.276		31.25	0.862	6	0.108
		58.621	0.948	40.353	0.516		41.379	0.851	5.917	0.327
		70	0.947	62	0.338		30	0.79	4	0.197
		66.667	0.859	24	0.411		33.333	0.782	2.857	0.156
		68	0.808	28.529	0.371		32	0.785	19.25	0.282
		56.25	0.932	43.778	0.297		43.75	0.875	43.286	0.327
		70.588	0.996	19.583	0.396		29.412	0.942	12.6	0.335
		81.818	1.115	39.556	0.267		18.182	1.018	17.5	0.173
		55.556	1.072	15.6	0.197		44.444	1.001	16	0.144
		63.636	0.939	38.857	0.292		36.364	0.758	16	0.168
		70.27	1.165	23.308	0.066		29.73	1.039	5.273	0.032
		61.538	0.887	48.625	0.461		38.462	0.81	7.2	0.239
		57.143	0.867	56	0.339		42.857	0.804	12.333	0.146
		64.706	0.893	35.727	0.267		35.294	0.784	8.833	0.24
		66.667	0.906	88.375	0.18		33.333	0.889	11.5	0.085
		54.545	0.929	33.667	0.381		45.455	0.854	4	0.154
		63.158	0.995	29.25	0.411		36.842	0.973	14.714	0.274
		54.839	1.076	51.235	0.298		45.161	0.91	9.857	0.145
		65.854	0.777	27.333	0.281		34.146	0.732	11.286	0.187
		56.522	1.07	30.385	0.301		43.478	0.926	11.1	0.208
		53.333	0.805	27.5	0.195		46.667	0.705	9.929	0.135
		75	0.931	22.067	0.416		25	0.88	7.8	0.218

## Sheet: Fig4F-G MAM particle info
	Figure 4F-G MAM-Calflux imaging for characterization of MAM particles at the neurites of DIV7 hippocampal neurons
		MAM particles at branching points						MAM particles at non-branching points
	Number of values (# neurons)	375						220
		Distance-to-soma (μm)	MAM area (px^2)	BRET ratio	Venus excitation	mCherry-LAMP1		Distance-to-soma (μm)	MAM area (px^2)	BRET ratio	Venus excitation	mCherry-LAMP1
		195.81	7	0.868428	0.556592	0.315647		176.009	44	0.880878	0.660239	0.356398
		195.041	12	1.11252	0.487825	0.297928		164.697	5	0.864699	0.33644	0.327045
		189.388	21	0.985463	0.440379	0.224418		191.791	2	0.794777	0.477975	0.287151
		144.853	166	1.04201	0.570705	0.280496		120.662	26	0.865831	0.498381	0.39869
		161.806	6	0.829999	0.460645	0.324415		113.144	3	0.812744	0.486277	0.322953
		194.609	6	0.909409	0.332553	0.213719		97.6882	4	0.790305	0.37894	0.179743
		128.305	13	0.931158	0.353136	0.294739		173.218	19	0.871813	0.477184	0.336874
		74.5787	140	0.913621	0.562198	0.506021		91.1155	4	0.78977	0.267255	0.292083
		59.4027	20	0.859248	0.531287	0.398394		158.447	7	0.863306	0.378912	0.268989
		46.159	133	0.94403	0.569987	0.592184		59.6655	8	0.895141	0.385414	0.327703
		43.281	2	0.836377	0.557637	0.408806		63.5217	3	0.815583	0.295324	0.360217
		141.548	2	0.777503	0.208743	0.152343		68.5059	23	0.912951	0.558385	0.340998
		32.8677	10	0.900308	0.543523	1.01445		60.1067	11	0.657699	0.116994	0.104696
		26.4551	47	0.93889	0.378423	0.203109		27.5806	18	0.662561	0.221389	0.179649
		30.798	8	0.891351	0.390306	0.340033		40.9203	2	0.593707	0.0761777	0.0961805
		52.0957	6	0.555097	0.13276	0.134737		40.6069	8	0.679343	0.184933	0.164858
		38.0501	22	0.751568	0.127182	0.138585		44.6749	9	0.74976	0.147565	0.10086
		33.1033	13	0.62082	0.111506	0.0848168		51.6269	42	0.939486	0.647056	0.684398
		22.4805	26	0.830486	0.258925	0.195069		42.8426	12	0.89963	0.576662	0.848922
		34.2533	32	0.827577	0.178182	0.124705		74.029	17	0.938705	0.450382	0.220607
		25.0157	17	0.780556	0.24261	0.201532		87.8934	4	0.861222	0.21954	0.24428
		18.6738	37	0.837287	0.314939	0.332427		51.6678	11	0.94071	0.202055	0.166062
		28.186	20	0.640382	0.145681	0.129498		129.629	5	0.943887	0.13453	0.204609
		31.3625	243	0.852626	0.573743	0.91003		163.327	5	0.935365	0.203264	0.151033
		48.0053	16	0.712203	0.253104	0.613387		82.5761	15	1.00088	0.121443	0.0297903
		59.7729	29	0.852766	0.199182	0.136738		51.7151	25	0.880087	0.263878	0.0956138
		80.4913	13	0.78616	0.117102	0.122631		55.4491	6	0.829202	0.088253	0.0507957
		77.2182	12	0.947483	0.166746	0.0738641		53.1415	5	0.735641	0.105825	0.0490289
		55.804	6	0.980213	0.155858	0.171358		39.3997	17	0.809155	0.217285	0.0574213
		123.746	2	0.809133	0.284085	0.211752		116.896	7	0.825041	0.0886558	0.0388067
		121.783	2	0.814066	0.169674	0.0867419		37.5537	2	0.710628	0.105432	0.116315
		37.2937	47	0.92071	0.74298	1.08612		33.5298	56	0.908785	0.462945	0.362866
		38.713	96	0.938007	0.663657	0.489013		65.1504	20	0.896658	0.157538	0.0404525
		181.727	4	0.861825	0.171401	0.137767		120.236	10	0.818282	0.122682	0.0290051
		59.1539	12	0.926796	0.532408	0.389063		57.8668	15	0.833524	0.107726	0.0341092
		58.6603	6	0.899462	0.333016	0.394591		108.675	10	0.76352	0.10075	0.052857
		67.16	35	0.899091	0.46216	0.422192		73.1938	9	0.833486	0.106022	0.0234756
		94.4154	14	0.914801	0.331268	0.20829		174.198	24	0.919649	0.118283	0.0473909
		86.625	21	0.987335	0.252877	0.224751		96.8165	4	0.810555	0.0792212	0.0294468
		65.3362	42	0.90486	0.537127	0.450657		100.136	3	0.743654	0.0917936	0.024539
		106.039	49	0.988797	0.361164	0.27345		71.452	11	0.911533	0.133409	0.261765
		95.4267	48	1.10449	0.4321	0.283665		55.587	9	0.838656	0.143686	0.248343
		23.0705	6	0.846205	0.268543	0.21728		41.4246	31	0.917774	0.228046	0.318052
		141.324	27	0.987623	0.283574	0.252099		99.4507	16	0.984718	0.18999	0.161229
		176.991	20	1.24078	0.319704	0.185475		107.976	4	0.907781	0.0948908	0.177696
		184.65	18	1.11812	0.354315	0.186523		38.5347	3	0.868576	0.10758	0.176575
		58.6044	19	0.903999	0.294347	0.0942298		42.9938	13	0.868967	0.156819	0.240191
		47.4878	35	1.00684	0.185494	0.104031		47.6267	8	0.90546	0.114803	0.153253
		34.7714	5	0.734856	0.11031	0.0279745		47.3178	2	0.759806	0.0650047	0.147951
		42.7031	27	1.0703	0.331018	0.11048		36.0764	13	0.900671	0.636751	0.702432
		26.753	28	0.899802	0.321212	0.347209		33.0556	4	0.898114	0.641017	0.470652
		31.3961	2	0.671571	0.071304	0.196925		100.552	11	0.924281	0.295045	0.189988
		55.8201	9	0.827506	0.205137	0.0786884		108.604	3	0.834837	0.250746	0.150365
		50.0219	65	0.908047	0.267017	0.177508		154.365	11	0.912643	0.332727	0.16034
		39.5778	19	0.948862	0.132742	0.0459525		88.3508	2	0.744429	0.185788	0.114298
		68.4608	35	0.929515	0.303981	0.134088		147.697	4	0.865343	0.276176	0.128775
		86.1897	16	0.846662	0.0995182	0.051808		152.036	6	0.824705	0.305365	0.181521
		24.1321	18	0.852112	0.134587	0.0592617		197.928	2	0.764031	0.193308	0.0909301
		99.5819	7	0.765092	0.108747	0.0613125		166.836	2	0.772964	0.252052	0.0828022
		39.7675	31	0.821733	0.126161	0.0365235		195.222	8	0.945673	0.285301	0.14338
		45.3116	18	0.79374	0.116217	0.0577076		154.98	5	0.827099	0.275518	0.10363
		95.6058	7	0.825445	0.0591507	0.0343897		66.3487	7	0.785855	0.209101	0.121734
		103.009	8	0.830443	0.0760199	0.141684		78.4156	2	0.794491	0.181995	0.0993672
		69.9893	4	0.762717	0.103613	0.0783282		80.0272	3	0.788644	0.200326	0.0430225
		70.4769	16	0.89058	0.17647	0.197037		52.6001	2	0.72438	0.181072	0.146915
		84.9793	19	0.897927	0.166338	0.259526		52.7392	2	0.729099	0.187943	0.0779547
		108.409	15	1.13644	0.187325	0.129888		52.6055	2	0.757883	0.137608	0.0656285
		75.023	19	0.952288	0.276105	0.195553		86.6905	2	0.747242	0.116477	0.105605
		89.4431	12	0.910641	0.110054	0.121844		124.336	5	0.802584	0.185745	0.106471
		31.8747	51	0.944077	0.661119	0.719841		145.185	4	0.860905	0.128932	0.0536355
		36.7459	32	0.991616	0.254927	0.331789		119.194	3	0.851641	0.151408	0.156131
		47.1283	12	1.00397	0.157365	0.131727		60.325	8	0.76707	0.209504	0.0572864
		81.1456	26	1.00036	0.221725	0.215298		38.3337	32	0.777679	0.368001	0.189168
		117.717	19	1.09636	0.159895	0.101301		30.2478	60	0.789397	0.679224	1.13731
		154.373	42	1.33566	0.277354	0.22673		70.8803	20	0.764153	0.295307	0.102641
		115.572	45	1.15936	0.41077	0.370027		118.239	3	0.742922	0.101813	0.054489
		81.3402	45	0.95057	0.139206	0.204602		82.7692	15	0.840681	0.299235	0.153202
		63.3152	6	0.907076	0.107171	0.350219		115.646	6	0.718687	0.175275	0.159575
		40.8874	116	0.97456	0.7369	1.05054		176.733	10	0.878784	0.125202	0.0384585
		26.9281	11	0.789531	0.222487	0.843781		73.2786	148	0.910399	0.435627	0.398034
		33.9853	13	0.872633	0.152172	0.243932		33.3681	8	0.890843	0.576426	0.459784
		48.9192	39	0.934621	0.364071	0.438175		55.1412	4	0.754345	0.261415	0.175503
		29.8652	19	0.913905	0.374288	0.58369		37.0008	115	0.926636	0.464351	0.399044
		131.792	2	0.987984	0.0772963	0.118981		71.4861	2	0.786059	0.13183	0.165634
		83.5706	35	1.00497	0.179404	0.25366		74.2529	6	0.789407	0.130479	0.0583581
		47.8363	203	0.926771	0.817269	0.725198		41.4925	20	1.06419	0.287025	0.266387
		73.1502	26	0.955029	0.51331	0.336289		69.7814	3	0.920525	0.373435	0.172212
		92.9424	39	0.918108	0.521311	0.27533		52.8414	37	1.03026	0.348962	0.214999
		106.807	26	0.980516	0.585357	0.22883		74.0737	15	0.956637	0.399146	0.400505
		113.799	18	0.911101	0.407276	0.199583		97.2987	6	0.930395	0.265605	0.153724
		47.6644	101	0.915176	0.884484	0.531518		23.2989	2	0.870694	0.290152	0.256264
		65.5752	47	0.971572	0.673027	0.31919		37.2778	3	0.923714	0.117893	0.225196
		76.7658	59	0.952852	1.14168	0.488462		61.4601	32	1.11245	0.228214	0.346172
		86.2	15	0.900388	0.519623	0.277701		73.3216	17	0.995063	0.178405	0.264858
		127.804	35	0.95187	0.465209	0.243254		80.0382	7	0.960239	0.0977999	0.0395648
		119.662	32	0.998676	0.417241	0.172494		45.1747	71	1.01055	0.330939	0.25872
		169.472	7	0.939396	0.309632	0.128304		102.739	33	1.13772	0.147448	0.274315
		180.618	5	0.857016	0.218936	0.0900157		94.0005	7	0.991517	0.0923483	0.577886
		159.469	10	0.904221	0.366125	0.132992		86.3375	6	0.933827	0.192799	0.0676648
		104.091	33	1.05538	0.379656	0.127582		46.8624	30	1.07072	0.285869	0.441797
		190.395	24	1.07624	0.30359	0.132416		79.8887	4	0.903708	0.0653782	0.210862
		124.832	6	0.900152	0.249232	0.0831409		72.8704	4	0.991361	0.0712104	0.0469457
		37.2464	142	0.926665	0.591341	0.50451		110.596	25	1.17995	0.239699	0.177208
		67.3521	7	0.825947	0.199634	0.0908291		57.5133	9	1.17578	0.146997	0.068539
		36.2048	83	0.921643	0.317873	0.689514		47.8007	8	0.937781	0.157523	0.190799
		51.2174	41	0.912376	0.234163	0.280564		159.602	9	0.918571	0.0540658	0.0294904
		65.1845	83	1.01081	0.306962	0.357047		84.599	13	0.979787	0.103207	0.169949
		91.8175	36	1.01547	0.316706	0.227233		106.608	11	0.938163	0.058466	0.0487339
		116.122	42	1.01549	0.399446	0.354412		112.531	2	0.887202	0.088347	0.0529779
		80.1988	6	0.871887	0.170363	0.0939454		40.453	10	0.758528	0.064193	0.111283
		41.2414	71	0.826455	0.487171	0.225249		144.421	6	0.685895	0.212923	0.289143
		67.0532	2	0.819384	0.191895	0.0959442		135.755	4	0.66507	0.133086	0.079887
		43.0967	17	0.826496	0.411034	0.231944		33.7933	44	0.92332	0.260381	0.430451
		30.5964	29	0.894059	0.638105	0.328774		112.751	3	0.920117	0.0411075	0.0339084
		28.3716	2	0.802728	0.343246	0.109603		156.201	6	1.05497	0.0347419	0.111091
		30.2881	3	0.713914	0.448384	0.111935		127.342	3	0.95916	0.0356797	0.0863122
		48.1653	4	0.774451	0.358536	0.609479		60.0922	2	0.952554	0.0181991	0.0526409
		55.9809	44	0.906444	0.493699	0.521333		175.105	7	1.18052	0.0246132	0.0863799
		32.6102	17	0.859127	0.442119	0.236333		117.336	5	1.02566	0.0265084	0.0542059
		66.2354	16	0.96139	0.468184	0.606855		124.072	4	1.01949	0.00832128	0.0289881
		73.2851	58	0.926716	0.454759	0.364742		110.943	12	1.20014	0.0464555	0.0374059
		45.981	3	0.873447	0.243376	0.129924		227.493	5	1.09417	0.0308187	0.0596123
		99.1481	64	0.973683	0.605389	0.366089		152.56	4	0.941571	0.0112547	0.0798506
		27.673	3	0.808145	0.133082	0.191684		150.068	7	1.07575	0.0706924	0.0664617
		21.078	2	0.766287	0.556219	1.50805		53.577	2	0.803381	0.170381	0.06144
		62.807	36	0.803468	0.701635	0.404978		43.9253	15	0.845601	0.307695	0.227177
		49.625	89	0.81644	0.548288	0.692537		71.1781	10	0.796753	0.472543	0.311488
		73.2166	48	0.823546	0.685642	0.471168		76.6063	7	0.84357	0.161685	0.0325167
		67.6219	3	0.702902	0.511149	0.467048		138.515	2	0.761405	0.0840032	0.0688623
		37.9744	93	0.800111	0.474113	0.218733		84.6162	9	0.795413	0.0772268	0.115287
		81.4445	27	0.794007	0.379938	0.247741		63.7161	12	0.841034	0.177677	0.0853657
		97.3148	4	0.751995	0.303875	0.188826		63.3369	5	0.830694	0.0996441	0.0681396
		86.7994	8	0.732525	0.396276	0.274391		104.676	7	0.748863	0.0923253	0.0976701
		98.2025	57	0.806079	0.270632	0.260628		119.724	39	0.852612	0.370313	0.237236
		128.407	16	0.82146	0.220918	0.0727026		163.245	2	0.756359	0.0607435	0.0642394
		136.851	14	0.901373	0.171606	0.0673988		33.3954	4	0.767398	0.235244	0.324074
		97.8641	20	0.752714	0.21906	0.136685		149.814	3	0.67288	0.184297	0.166828
		107.831	8	0.808684	0.15544	0.0961463		24.6203	4	0.689471	0.397685	0.545572
		157.41	26	0.864481	0.155779	0.0710677		30.3406	9	0.844366	0.494919	0.853677
		140.577	31	0.975216	0.425376	0.140114		59.5677	3	0.695174	0.191398	0.208535
		173.238	88	0.941697	0.237836	0.107978		77.8622	22	0.965943	0.227361	0.144591
		153.268	5	0.83303	0.0978868	0.190865		108.954	6	0.755699	0.173209	0.149356
		124.462	35	0.887772	0.289087	0.175221		53.3275	2	0.749625	0.0759696	0.197263
		107.744	24	0.795603	0.347339	0.210976		113.898	7	0.718832	0.157165	0.323833
		97.6038	57	0.911106	0.519324	0.260232		74.7765	26	0.861888	0.262716	0.138691
		43.0926	104	0.91219	0.544905	0.510831		97.1166	7	0.774047	0.185589	0.36554
		76.2969	10	0.960771	0.139713	0.0593879		152.97	13	0.907103	0.295994	0.220674
		61.548	41	0.97813	0.327849	0.117553		168.22	12	0.903297	0.0608362	0.0502262
		76.6783	30	1.16773	0.166809	0.19796		130.465	17	0.9045	0.138408	0.163023
		132.605	2	0.846888	0.252694	0.0980891		125.511	5	0.800191	0.0687067	0.0725449
		95.1333	36	1.18494	0.324564	0.481858		33.7455	12	0.949504	0.0739035	0.0178075
		50.2871	11	0.920134	0.0987946	0.0684429		40.1395	7	0.925025	0.192456	0.27858
		42.5225	25	1.00926	0.646615	0.415076		40.0857	2	0.835554	0.230262	0.246194
		42.1662	39	0.95891	0.710552	0.475789		67.5374	3	0.86086	0.14434	0.293614
		42.0883	23	0.971953	0.536351	0.351183		131.867	5	0.822255	0.115962	0.248922
		20.7695	7	0.909149	0.520628	0.295368		127.828	3	0.828049	0.0867993	0.0675571
		75.4806	9	1.06405	0.23692	0.165479		48.2807	8	0.951533	0.312439	0.335514
		57.2228	35	1.13403	0.561978	0.365798		54.8358	21	0.951037	0.254643	0.0855922
		120.357	27	1.08259	0.322166	0.236886		32.7473	9	0.902774	0.476053	0.27281
		146.936	3	0.849447	0.300703	0.154973		111.128	8	1.04091	0.0943442	0.0421509
		103.893	18	1.01839	0.240917	0.162014		126.351	8	0.923569	0.205217	0.206991
		146.895	42	1.29285	0.193556	0.269251		146.976	46	1.10222	0.381371	0.396867
		70.7559	32	1.19073	0.215225	0.16876		202.275	3	0.94143	0.194473	0.134482
		83.9817	11	1.04569	0.079681	0.138131		277.383	5	0.87371	0.175294	0.0955301
		105.494	41	1.15336	0.264287	0.320673		304.846	5	0.935358	0.104789	0.0535901
		66.327	31	1.09552	0.251754	0.436167		280.991	9	0.949261	0.159009	0.0850451
		54.9679	64	1.04077	0.560338	0.749166		284.953	36	1.21486	0.322332	0.178439
		30.2512	2	0.919684	0.0650003	0.999254		345.817	2	0.775232	0.0945072	0.108928
		50.1435	105	1.13279	0.525974	1.22709		294.528	5	0.928963	0.0531694	0.0997241
		75.713	28	1.16565	0.250002	0.29456		288.484	3	0.809741	0.0839884	0.0376684
		104.64	10	1.14896	0.0990754	0.134281		258.876	3	0.78606	0.115679	0.122713
		66.7717	37	1.04741	0.418498	0.230738		255.683	10	1.09526	0.18422	0.0998406
		112.461	14	1.09475	0.128812	0.113299		243.069	25	0.939575	0.181699	0.119343
		98.374	18	1.11651	0.0933232	0.0420792		225.825	16	0.963726	0.149004	0.0417944
		47.2714	12	0.905114	0.12088	0.243995		155.134	3	0.799854	0.100883	0.126208
		53.3313	2	0.861141	0.154805	0.107529		114.017	11	0.830907	0.199418	0.239778
		55.1621	5	0.924962	0.155208	0.129455		157.43	5	0.84385	0.106532	0.101355
		31.6415	12	0.967184	0.142001	0.171435		169.739	5	0.671097	0.14428	0.0837283
		53.9639	20	0.909496	0.0592796	0.0280625		30.9941	17	0.75963	0.127816	0.0665921
		218.143	31	1.72165	0.222627	0.168629		53.5321	9	0.84164	0.241791	0.117253
		55.4342	12	1.00387	0.213655	0.30624		46.9667	6	0.721099	0.303474	0.237602
		34.3337	16	0.977804	0.455641	1.57996		89.3081	11	0.695481	0.192656	0.2422
		40.4857	30	1.08554	0.514755	1.44201		50.7053	8	0.686912	0.190953	0.134541
		150.644	17	1.07462	0.191128	0.169764		54.284	23	0.749981	0.13927	0.039904
		39.4502	4	0.929035	0.214711	0.530565		105.662	2	0.628749	0.131434	0.0235331
		184.575	5	0.944179	0.0764666	0.104067		149.428	16	0.760762	0.299708	0.211333
		56.5244	25	1.18758	0.24687	0.265582		87.1244	13	0.688674	0.1779	0.085367
		199.762	4	0.981437	0.132665	0.110414		130.014	7	0.691335	0.141771	0.0498973
		120.596	15	1.24951	0.146261	0.0983325		160.374	6	0.697254	0.186267	0.117666
		134.465	23	1.30435	0.155043	0.0890338		151.315	23	0.75756	0.210248	0.10221
		50.865	12	0.849278	0.167592	0.0479616		122.42	12	0.899827	0.125947	0.0916552
		50.4671	25	0.938514	0.13843	0.139754		180.853	2	0.847643	0.415651	0.107029
		29.768	14	0.729707	0.0822586	0.11341		180.713	8	0.831808	0.160941	0.120719
		65.5172	69	0.996807	0.433793	0.318175		188.287	5	0.818943	0.115395	0.11516
		79.8059	27	0.977542	0.349115	0.455597		195.3	4	0.863089	0.0450369	0.0319428
		49.7567	91	1.03687	0.566195	0.387334		127.352	19	1.27922	0.207374	0.084977
		114.79	34	1.04585	0.305282	0.11292		293.339	2	0.780658	0.0800347	0.135238
		47.8222	17	1.05196	0.0637038	0.0569928		228.399	2	0.874492	0.262971	0.15598
		62.5806	5	1.14095	0.0237546	0.0321537		352.165	11	0.996769	0.110304	0.0716545
		74.2859	8	1.12439	0.0437616	0.0784279		77.0558	53	1.04582	0.3997	0.166156
		58.3814	2	0.957297	0.0683662	0.0963898		68.9015	5	0.921487	0.285894	0.212399
		106.92	6	0.990024	0.0714992	0.110617		141.384	4	0.600239	0.105129	0.0354225
		30.7977	21	1.06297	0.0559712	0.0447482		29.3552	2	0.609372	0.18671	0.102054
		111.256	8	1.05195	0.0237516	0.0418816		186.944	35	0.835474	0.158669	0.0515755
		74.422	20	1.26941	0.04536	0.0594345		43.7388	9	0.657809	0.109005	0.237051
		120.102	10	1.02831	0.0568721	0.032865		30.82	2	0.715297	0.198048	0.0605459
		69.9658	9	1.1806	0.0231479	0.0555654		48.8195	4	0.662797	0.050939	0.0232509
		167.398	2	1.06787	0.0305912	0.0184955		49.7256	13	0.786747	0.216917	0.113313
		47.444	139	1.09144	0.441772	0.550488		28.0801	16	0.835413	0.210079	0.0615602
		64.4633	14	1.34971	0.0857443	0.0241864		43.9951	3	0.648184	0.1083	0.0513912
		54.0846	20	1.27265	0.060039	0.0678641		59.7274	19	0.797268	0.0817527	0.0933977
		79.6124	6	0.989187	0.0367773	0.0516925		53.5032	4	0.648083	0.143937	0.116098
		83.2016	10	1.13197	0.0323153	0.0402632		68.5134	16	0.659931	0.0674198	0.0942128
		81.8433	83	1.21239	0.151993	0.245909		102.796	10	0.815248	0.0986432	0.0358282
		82.1586	11	1.19634	0.0210182	0.0726885		99.3165	2	0.602172	0.15032	0.081144
		107.152	112	1.34637	0.0803478	0.129113		87.6741	4	0.864282	0.141927	0.303324
		213.818	11	1.23251	0.057166	0.0746286		73.6987	20	0.953875	0.493301	0.466881
		129.299	17	1.27763	0.0146494	0.100344		60.2067	2	0.778717	0.155005	0.242845
		144.252	23	1.32245	0.0427178	0.253524		252.221	6	0.858977	0.104844	0.113534
		156.603	12	1.24652	0.00974807	0.1565		165.082	7	0.943927	0.197037	0.245629
		188.482	12	1.16508	0.0195061	0.10297
		176.353	25	1.3718	0.0662638	0.0839125
		192.52	3	1.1605	0.0830931	0.123066
		44.4354	81	0.859373	0.721216	1.15748
		40.1504	149	0.933658	0.649291	0.538771
		29.4817	5	0.799894	0.348763	0.157682
		48.6964	21	0.835316	0.364133	0.211672
		83.3635	67	0.953895	0.556301	0.200266
		66.2519	27	0.907824	0.385857	0.134701
		136.278	35	0.997252	0.448017	0.158366
		147.465	4	0.811883	0.210633	0.11855
		24.6782	25	0.803162	0.210618	0.147315
		24.6609	65	0.928674	0.442893	0.464368
		45.0158	16	0.805663	0.20791	0.18813
		41.7573	226	0.916132	0.697305	0.677348
		43.1231	19	0.868422	0.271601	0.142546
		80.4412	30	0.884976	0.312665	0.219332
		188.005	28	0.884552	0.234329	0.12809
		203.356	39	0.844767	0.333059	0.305417
		43.1531	23	0.879368	0.381823	0.164867
		41.7765	129	0.850548	0.359052	0.452878
		83.6459	55	0.879822	0.228793	0.128113
		74.216	9	0.791852	0.13097	0.304348
		42.085	9	0.838711	0.232911	0.18837
		40.804	52	0.963545	0.351951	0.641732
		45.458	21	0.901178	0.229287	0.094525
		32.1898	46	0.850918	0.539887	0.456375
		57.8129	56	0.816945	0.359671	0.29529
		120.468	125	1.39327	0.607499	0.442121
		45.1702	11	0.924053	0.230887	0.0928415
		70.4748	48	0.96104	0.31425	0.324614
		47.1843	3	0.726155	0.0826018	0.0988192
		99.2935	87	1.11713	0.338174	0.293387
		55.0162	28	0.784399	0.2217	0.41558
		54.8209	5	0.78572	0.140443	0.2162
		56.087	2	0.684751	0.144704	0.200644
		125.982	17	0.939361	0.23246	0.197594
		118.691	10	0.833747	0.245293	0.193881
		136.02	8	0.787026	0.102046	0.278986
		197.757	6	0.929008	0.151671	0.0839775
		142.34	36	1.01324	0.253913	0.113504
		157.188	38	0.981846	0.177045	0.111372
		137.989	68	0.984186	0.174353	0.10164
		115.974	2	0.813217	0.115147	0.0794487
		63.8206	545	1.02647	0.465149	0.300969
		48.9439	19	0.861805	0.11102	0.0665581
		49.3965	3	0.783003	0.0872052	0.0317795
		22.5069	9	0.838863	0.222307	0.223674
		88.65	23	0.961714	0.0847464	0.0400221
		30.2219	41	0.937778	0.53849	0.664797
		52.2722	83	0.886765	0.664496	1.2826
		98.3007	23	0.988477	0.350256	0.58203
		109.773	19	0.904808	0.308519	0.49437
		128.674	19	0.992619	0.25867	0.439189
		153.529	17	0.863803	0.164923	0.263503
		41.3917	15	1.03038	0.280219	0.189177
		25.5705	42	1.03844	0.7233	0.335595
		40.8756	26	1.06086	0.291884	0.19159
		69.4982	24	0.948514	0.179907	0.0984149
		83.266	2	0.885524	0.0977599	0.131722
		46.0035	73	0.946314	0.665096	0.572193
		60.6014	3	0.909645	0.538294	0.474198
		64.9662	44	0.98348	0.713694	0.52675
		76.4673	17	1.00854	0.458005	0.412034
		88.5484	42	1.01206	0.443077	0.230361
		103.339	27	1.02435	0.255208	0.205681
		175.539	36	1.09599	0.289986	0.168855
		275.81	41	1.0859	0.354159	0.304179
		295.379	49	1.26246	0.30763	0.132168
		302.934	28	1.22231	0.426418	0.25293
		326.531	19	1.38135	0.205572	0.0467227
		302.489	40	1.08567	0.257772	0.098297
		268.876	32	1.54816	0.320359	0.109619
		208.559	2	0.849371	0.0817555	0.14446
		66.898	38	0.983152	0.225302	0.116194
		189.617	45	1.09968	0.290321	0.0925788
		45.3558	86	0.960352	0.458133	0.360256
		155.665	7	0.856317	0.190075	0.134308
		148.979	34	1.07055	0.35912	0.130754
		126.835	77	1.03074	0.447499	0.249144
		152.754	14	0.799323	0.170671	0.0519258
		99.4985	85	1.00784	0.269179	0.265785
		61.7383	263	0.989911	0.512298	0.375192
		85.9445	11	1.06234	0.193783	0.0401396
		59.6796	14	0.77477	0.299744	0.230642
		145.895	2	0.609224	0.184144	0.0811273
		120.197	5	0.740555	0.165255	0.0483048
		108.816	7	0.799852	0.198913	0.114834
		27.443	8	0.759106	0.295728	0.124013
		30.3817	95	0.934298	0.538586	0.467676
		52.2405	5	0.701637	0.188615	0.0453322
		28.7973	37	0.985179	0.351156	0.279585
		87.0072	3	0.637679	0.0877133	0.142437
		49.7548	2	0.643611	0.270457	0.195696
		43.6907	19	0.794184	0.364836	0.138787
		70.3023	69	0.983796	0.576356	0.173851
		81.0781	29	0.850756	0.312284	0.175708
		45.5822	61	0.808566	0.478677	0.333281
		44.0321	9	0.72098	0.261664	0.28859
		60.6554	68	0.763149	0.412022	0.287279
		48.4312	22	0.846296	0.283625	0.144464
		86.5414	91	0.803821	0.416531	0.294892
		121.861	19	0.762671	0.302121	0.202606
		102.641	13	0.711685	0.244191	0.0692655
		131.719	10	0.733387	0.165065	0.113826
		104.609	11	0.879463	0.213596	0.172163
		120.273	76	0.776741	0.276872	0.163933
		140.656	35	0.993699	0.272803	0.111402
		190.418	3	0.633072	0.110477	0.116014
		160.577	10	0.648762	0.149754	0.0484287
		167.522	15	0.675338	0.17297	0.0616815
		159.167	37	1.13633	0.214072	0.217242
		143.785	29	1.14125	0.320533	0.0886331
		192.911	24	1.18931	0.129185	0.0320811
		225.512	18	1.37183	0.338296	0.372804
		112.285	24	1.05965	0.216052	0.0598755
		98.0906	35	1.03036	0.295415	0.118621
		238.958	12	1.30794	0.114242	0.079373
		244.373	9	0.932084	0.260864	0.160405
		68.6996	20	0.950269	0.238961	0.100807
		59.7828	52	1.04641	0.448884	0.205953
		38.0795	79	0.97045	0.639286	0.375752
		30.4598	50	0.921139	0.46211	0.236294
		24.4888	6	0.85938	0.240244	0.106199
		67.1881	11	0.742376	0.183806	0.11763
		68.7487	44	0.767004	0.170144	0.0475941
		38.8672	65	0.97663	0.472119	0.27297
		26.8717	3	0.581886	0.291707	0.158543
		78.2757	22	0.82511	0.234719	0.154032
		62.3853	58	0.846119	0.260823	0.157962
		28.954	97	0.907674	0.560032	0.472546
		94.0931	14	0.743308	0.10326	0.0373619
		93.8512	9	1.04939	0.037668	0.121993
		49.3947	24	0.850169	0.148774	0.0699086
		46.3902	36	0.754816	0.117105	0.0376418
		61.7409	21	0.787184	0.0823481	0.0736835
		64.7931	9	0.693021	0.136383	0.0498654
		73.8784	13	1.02073	0.0890281	0.030537
		92.4087	7	0.610278	0.119196	0.0431579
		123.684	7	0.729115	0.108685	0.0739213
		25.9333	13	1.01859	0.46448	0.359996
		30.5805	36	0.863743	0.645662	0.868483
		71.6389	19	0.921542	0.448949	0.44785
		93.1057	23	0.907179	0.348359	0.411175
		42.1583	18	0.889651	0.410888	0.555054
		25.8866	30	0.943776	0.64686	0.570226
		62.2626	39	0.930142	0.594051	0.482754
		80.7739	10	0.877615	0.275285	0.330887
		41.7776	21	0.943883	0.549835	0.348365
		100.186	58	0.941628	0.689581	0.772153
		63.5782	10	0.915697	0.217833	0.232203
		110.074	10	0.881912	0.256232	0.296178
		211.728	29	1.05038	0.38538	0.476814
		149.847	11	1.01917	0.183547	0.144554
		162.327	4	0.86492	0.118622	0.291259

[truncated: 30 more sheets: Fig5B-D 5xFAD neuron, Fig5E 5xFAD+VAPB-PTPIP51, Fig5G-I 5xFAD+VAPB-PTPIP51, Fig6B-D SNCA-A53T neuron, Fig6E SNCA+VAPB-PTPIP51, Fig6G-I SNCA+VAPB-PTPIP51, Fig S1E Colocalization assay, Fig S2A Wavelength scan, Fig S2B BRET ratio, Fig S2C Wavelength scan, Fig S2D BRET ratio, Fig S5B-D neuron VAPB-PTPIP51, Fig S5E MAM Hist live curve, Fig S5F MAM Hist live, Fig S5G mito Hist live curve, Fig S5H mito Hist live, Fig S3I cyto Hist live curve, Fig S5J cyto Hist live, Fig S5K ER Hist live curve, Fig S5L ER Hist live …]
